# Supplementary material for: The scaffolding protein flot2 promotes cytoneme-based transport of wnt3 in gastric cancer
Source: eLife. 2022 Aug 30;11:e77376. doi: 10.7554/eLife.77376 (PMC9457691; doi:10.7554/eLife.77376)
Supplement: Figure 3—source data 2. — Beta-actin was used as the loading control. [file elife-77376-fig3-data2.zip]

Archive with 17 entries (14 files):
- Figure3-Source Data2/
- Figure3-Source Data2/.DS_Store
- __MACOSX/
- __MACOSX/Figure3-Source Data2/
- __MACOSX/Figure3-Source Data2/._.DS_Store
- Figure3-Source Data2/Figure 3A - Source Data 1.png
- __MACOSX/Figure3-Source Data2/._Figure 3A - Source Data 1.png
- Figure3-Source Data2/Figure 3A - Source Data 1b.png
- __MACOSX/Figure3-Source Data2/._Figure 3A - Source Data 1b.png
- Figure3-Source Data2/Figure 3A - Source Data 2.png
- __MACOSX/Figure3-Source Data2/._Figure 3A - Source Data 2.png
- Figure3-Source Data2/Figure 3A - Source Data 2b.png
- __MACOSX/Figure3-Source Data2/._Figure 3A - Source Data 2b.png
- Figure3-Source Data2/Figure 3A - Source Data 3.png
- __MACOSX/Figure3-Source Data2/._Figure 3A - Source Data 3.png
- Figure3-Source Data2/Figure 3A - Source Data 3b.png
- __MACOSX/Figure3-Source Data2/._Figure 3A - Source Data 3b.png
