# Supplementary material for: The scaffolding protein flot2 promotes cytoneme-based transport of wnt3 in gastric cancer
Source: eLife. 2022 Aug 30;11:e77376. doi: 10.7554/eLife.77376 (PMC9457691; doi:10.7554/eLife.77376)
Supplement: Figure 3—figure supplement 1—source data 2. [file elife-77376-fig3-figsupp1-data2.zip]

Archive with 7 entries (4 files):
- Figure3-supplement figure1-Source Data/
- Figure3-supplement figure1-Source Data/Figure3-supplement figure1D-Source Data 1.png
- __MACOSX/
- __MACOSX/Figure3-supplement figure1-Source Data/
- __MACOSX/Figure3-supplement figure1-Source Data/._Figure3-supplement figure1D-Source Data 1.png
- Figure3-supplement figure1-Source Data/Figure3-supplement figure1D-Source Data 1b.png
- __MACOSX/Figure3-supplement figure1-Source Data/._Figure3-supplement figure1D-Source Data 1b.png
